# Supplementary material for: A robust adhesive microneedle for oral infections therapy via synergistic antibacterial and neutrophil-macrophage axis immunomodulation
Source: Sci Adv. 2026 Apr 29;12(18):eaee4401. doi: 10.1126/sciadv.aee4401 (PMC13127580; doi:10.1126/sciadv.aee4401)
Supplement: Supplementary file 2 — Movies S1 to S3 [file sciadv.aee4401_movies_s1_to_s3.zip]

Archive with 3 entries (3 files):
- aee4401_movie_s3.mp4
- aee4401_movie_s2.mp4
- aee4401_movie_s1.mp4
